# Supplementary material for: Precision Subtypes of T Cell-Mediated Rejection Identified by Molecular Profiles
Source: Front Immunol. 2015 Nov 6;6:536. doi: 10.3389/fimmu.2015.00536 (PMC4635852; doi:10.3389/fimmu.2015.00536)
Supplement: Supplementary file 1 [file Data_Sheet_1.XLSX]

## Sheet: Supplementary Table 1
Supplementary Table 1 - Clustering Methods
The clusters in Fig. 2 were evaluated by 3 criteria, connectivity, Dunn and silhouette index. Three methods of cluster analysis (hierarchical, kmeans and pam) were analyzed. All 3 methods of clustering and all 3 methods of evaluating the clusters supported classifying the data into 2 clusters.
	Method Of Analysis	Criteria	2 Clusters	3 Clusters	4 Clusters	5 Clusters	6 clusters
	hierarchical	Connectivity	13.0556	14.5556	44.2282	44.8865	51.5214
	hierarchical	Dunn	0.1565	0.1565	0.082	0.1002	0.1106
	hierarchical	Silhouette	0.8998	0.893	0.8399	0.8392	0.8384
	kmeans	Connectivity	77.275	205.161	321.4	317.688	437.461
	kmeans	Dunn	0.0093	0.0128	0.0064	0.0135	0.0063
	kmeans	Silhouette	0.8152	0.7054	0.6428	0.6375	0.5791
	pam	Connectivity	180.701	383.9	554.918	703.186	1158.01
	pam	Dunn	0.0058	0.0054	0.005	0.0052	0.0032
	pam	Silhouette	0.7072	0.5442	0.4948	0.3918	0.2708
	Optimal Scores
	Criteria	Score	Method	Clusters
	Connectivity	13.0556	hierarchical	2
	Dunn	0.1565	hierarchical	2
	Silhouette	0.8998	hierarchical	2

## Sheet: Supplementary Table 2
Supplementary Table 2 - Gene Lists for CORE, TCMR01 & TCMR02
CORE	TCMR01	TCMR02
A1CF	CAT	PSME2
ACADSB	CLRN3	C3AR1
ACAT1	COL3A1	MS4A6A
ACTN1	UPB1	DUT
AFTPH	AK2	CCND3
AGPAT9	P4HA2	TYROBP
ALDH6A1	WDR82	PIGR
ALDOB	ALDH7A1	C1QA
ANKRD46	AK4	FGD2
ARPC1B	HADH	GBP2
ARPC2	IDH1	NCOA7
B2M	ACAA1	KPNA2
BHMT	FTL	CCL5
BHMT2	PGRMC1	CLIC5
BTN3A2	AKR7A2	ZYG11B
C10orf26	TMCO1	HTATIP2
C1R	XPNPEP2	UNC119B
C1S	MT1G	TNC
C20orf3	SHC1	SOCS2
CASP1	RNF144B	FCER1G
CD47	VCAN	C1orf77
CD53	SFPQ	MYOF
CKAP4	SLC37A4	VPS45
CLIC1	ACSF2	SPOCK1
CRTC3	TMSB4X	PXDN
CTSS	ESYT1	MS4A4A
DAB2	BPHL	RPS3
DDC	GPD1	MRC1
DIP2C	CRYL1	PSMB9
DPYSL2	BNIP3	LOC100132999
DRAM2	DAO	SAMHD1
DTX3L	PDZK1IP1	ANXA2
EMP1	CIDEB	MRAS
FEZ2	CIRBP	TGOLN2
FNIP2	RNPS1	AP2B1
GATM	PCK2	HSBP1
GLS	AKR7A3	EMCN
GLYAT	ZDHHC7	C7orf23
GM2A	MIOX	STARD3NL
GPR160	WFDC2	FGF1
H2AFY	SLC22A6	C16orf72
HCLS1	HMGCL	TALDO1
HLA-A	FMO1	UBE2L6
HLA-B	COL6A3	PPAP2B
HLA-C	MT1H	C6orf115
HLA-DMA	HRSP12	FBLIM1
HLA-DMB	BST2	RDH10
HLA-DPA1	IMPA2	SARNP
HLA-DPB1	ITPRIPL2	PMP22
HLA-DRA	PEPD	IRF9
HLA-DRB1	IFITM2	KRT10
HLA-E	STAT3	COMMD6
HLA-F	MSRA	TPM1
HLA-G	ECH1	EIF4E2
HN1	CDC42SE2	KRT19
HPD	DIO1	ITM2C
IFI16	SLC6A13	FGL2
IFI27	RNF149	ASPA
IFITM1	ADI1	GK
IKBKB	C2orf47	GNG11
KL	LGALS1	TMEM140
LAPTM5	GRPEL1	WARS
LUM	KPNB1	C1QB
LYZ	SET	PANK1
MARCKS	MED28	STAU1
MME	GALM	FAM32A
MPP5	SLC7A9	MGAT4B
MYL6	ABHD6	PICALM
NMI	ETFB	ISG15
NSMAF	SLC13A3	GABBR1
PBLD	PAH	HARS2
PCYOX1	PHF11	PIK3AP1
PDIA6	FSTL1	CD63
PFKP	NOTCH2	PLSCR1
PIK3IP1	ENPEP	MOSC2
PSMB8	FN1	RPL35A
PSME1	NQO2	EDF1
RCC2	ADAR	LSM1
RNASET2	MT1P2	TXNL1
RPA1	WASF2	DNAJB9
RPS19	HSD17B14	IFI30
RSU1	RAB13	SAP18
S100A11	EPB41L2	SNAPC5
SEL1L3	SORD	S100A4
SERPING1	NA	MGLL
SGPL1	C11orf1	RARRES3
SLC23A1	PSAT1	DIMT1L
SMYD2	KHK	PSMA6
SRGN	MBP	STAT2
SRI	MESDC2	MMP7
STAT1	LEPROTL1	RPL13
TGFBI	PIPOX	MAFB
TGFBR3	HNRNPM	POP5
TIMP1	RBM17	SEC11C
TMSB10	THBS2	C1QC
TPBG	FABP1	UBE2D4
TRIM22	RNF145	FAM49B
TRIOBP	LOC727820	CLPTM1
TUBA1A	C19orf77	ARPC3
TUBA1B	DUSP22	RAC2
UGT2B28	STRADB	TPD52L1
VOPP1	HAO2	SMARCA4
	DDR1	ANXA2P2
	GYG1	TGM2
	H3F3A	MYL6B
	42255	S100A10
	ALDH1L1	GBP1
	LXN	SEC11A
	LRP2	CD163
	DKC1	MX1
	IFNGR1	COL18A1
	TBCB	CTSC
	ARHGDIB	MXRA7
	CBFB	ITGB2
	UBE2E1	CARS
	GBA3	PLEKHA5
	CLU	ANKIB1
	SHISA5	MOAP1
	COL1A1	DEGS1
	MTFR1	PBX1
	NAGK	RPS8
	NIPSNAP1	PDGFRA
	GPX3	FKBP11
	UBE2A	LOC728855
	OSMR	RAN
	MT1F	DERL1
	LGALS3BP	LSM7
	COL1A2	LAMC1
	PPP1R16A	RPL12
	GRHPR	TNFAIP2
	SLC25A36	SH3BGRL3
	PCK1	BUD31
	ATP6V1G2	ATL2
	BASP1	ANXA4
	PRDX3	METTL9
	LOC389332	NEBL
	NUB1	BTN3A1
	SERP1	RAB2A
	KDM2A	VEGFA
	TARDBP	PSMD2
	HGSNAT	ARPC5
	GIMAP4
	POLR2C
	SLC4A4
	MAP4
	TMEM87A
	RFX5
	AQP7
	PTMA

## Sheet: Supplementary Table 3
Supplementary Table 3 - KEGG Pathways and p-values
Gene List	pathway name	p-value
TCMR01	Peroxisome - Homo sapiens (human)	1.38e-06
TCMR01	Glycine, serine and threonine metabolism - Homo sapiens (human)	4.05e-05
TCMR01	ECM-receptor interaction - Homo sapiens (human)	0.00019
TCMR01	Protein digestion and absorption - Homo sapiens (human)	0.000231
TCMR01	PPAR signaling pathway - Homo sapiens (human)	0.000582
TCMR01	Pyruvate metabolism - Homo sapiens (human)	0.000661
TCMR01	Valine, leucine and isoleucine degradation - Homo sapiens (human)	0.00113
TCMR01	Proximal tubule bicarbonate reclamation - Homo sapiens (human)	0.0015
TCMR01	Mineral absorption - Homo sapiens (human)	0.00154
TCMR01	Glyoxylate and dicarboxylate metabolism - Homo sapiens (human)	0.00192
TCMR01	Citrate cycle (TCA cycle) - Homo sapiens (human)	0.00327
TCMR01	Focal adhesion - Homo sapiens (human)	0.00393
TCMR01	Glycolysis / Gluconeogenesis - Homo sapiens (human)	0.00427
TCMR01	PI3K-Akt signaling pathway - Homo sapiens (human)	0.00642
TCMR01	Tryptophan metabolism - Homo sapiens (human)	0.0074
TCMR01	FoxO signaling pathway - Homo sapiens (human)	0.00892
TCMR01	Fatty acid degradation - Homo sapiens (human)	0.00963
TCMR02	Staphylococcus aureus infection - Homo sapiens (human)	7.89e-06
TCMR02	Prion diseases - Homo sapiens (human)	1.69e-05
TCMR02	Proteasome - Homo sapiens (human)	0.000661
TCMR02	Regulation of actin cytoskeleton - Homo sapiens (human)	0.00269
TCMR02	Complement and coagulation cascades - Homo sapiens (human)	0.00318
TCMR02	PI3K-Akt signaling pathway - Homo sapiens (human)	0.00338
TCMR02	Pertussis - Homo sapiens (human)	0.00478
TCMR02	Ribosome - Homo sapiens (human)	0.00746
TCMR02	Fc gamma R-mediated phagocytosis - Homo sapiens (human)	0.00906
TCMR02	Focal adhesion - Homo sapiens (human)	0.00973
CORE	Antigen processing and presentation - Homo sapiens (human)	5.76e-18
CORE	Allograft rejection - Homo sapiens (human)	1.9e-17
CORE	Graft-versus-host disease - Homo sapiens (human)	7.92e-17
CORE	Type I diabetes mellitus - Homo sapiens (human)	1.52e-16
CORE	Autoimmune thyroid disease - Homo sapiens (human)	1.94e-15
CORE	Viral myocarditis - Homo sapiens (human)	4.05e-15
CORE	Phagosome - Homo sapiens (human)	1.24e-14
CORE	Herpes simplex infection - Homo sapiens (human)	4.26e-11
CORE	Cell adhesion molecules (CAMs) - Homo sapiens (human)	3.45e-10
CORE	HTLV-I infection - Homo sapiens (human)	4.32e-09
CORE	Staphylococcus aureus infection - Homo sapiens (human)	4.38e-09
CORE	Systemic lupus erythematosus - Homo sapiens (human)	4.63e-08
CORE	Asthma - Homo sapiens (human)	7.14e-08
CORE	Epstein-Barr virus infection - Homo sapiens (human)	2.12e-07
CORE	Inflammatory bowel disease (IBD) - Homo sapiens (human)	3.78e-07
CORE	Leishmaniasis - Homo sapiens (human)	9.53e-07
CORE	Intestinal immune network for IgA production - Homo sapiens (human)	1.03e-06
CORE	Toxoplasmosis - Homo sapiens (human)	2.02e-06
CORE	Influenza A - Homo sapiens (human)	4.15e-06
CORE	Tuberculosis - Homo sapiens (human)	4.08e-05
CORE	Rheumatoid arthritis - Homo sapiens (human)	4.34e-05
CORE	Pathogenic Escherichia coli infection - Homo sapiens (human)	5.18e-05
CORE	Phenylalanine metabolism - Homo sapiens (human)	0.000297
CORE	Viral carcinogenesis - Homo sapiens (human)	0.0008
CORE	Endocytosis - Homo sapiens (human)	0.000922
CORE	Shigellosis - Homo sapiens (human)	0.00107
CORE	Pertussis - Homo sapiens (human)	0.0023
CORE	Natural killer cell mediated cytotoxicity - Homo sapiens (human)	0.00258
CORE	Valine, leucine and isoleucine degradation - Homo sapiens (human)	0.00476

## Sheet: Supplementary Table 4
Halloran JCI 2010			CORE			TCMR01			TCMR02
HAVCR1	N=886		ACAT1	N=138		CAT	N=201		MS4A6A	N=173
ITGB8			ACTN1	d=72	0.521739	COL3A1	d=104	0.517413	PIGR	d=64	0.369942
MYOF			AFTPH	u=66	0.478261	UPB1	u=97	0.482587	C1QA	u=109	0.630058
COL4A1			AGPAT9			P4HA2			GBP2
VCAN			ARPC1B			IDH1			KPNA2
PLK2			C1R			ACAA1			TNC
RNF182			C1S			XPNPEP2			MYOF
ADAMTS1			CASP1			SHC1			PXDN
SLC34A2			CD47			RNF144B			SAMHD1
INHBA			CKAP4			VCAN			ANXA2
HRH1			CLIC1			BPHL			AP2B1
ITGB3			DIP2C			CRYL1			FBLIM1
TEAD4			DTX3L			DAO			PMP22
ITGB6			EMP1			CIDEB			TPM1
TPM1			HLA-G			PCK2			KRT19
GPC4			HN1			MIOX			ASPA
NNMT			IFI16			WFDC2			GK
COL4A2			IFITM1			SLC22A6			GNG11
PXDN			LUM			COL6A3			PANK1
LAMC1			MARCKS			ITPRIPL2			STAU1
CYR61			MME			PEPD			PIK3AP1
NRP1			NMI			IFITM2			PLSCR1
OSMR			NSMAF			MSRA			MMP7
HS3ST1			PFKP			CDC42SE2			ANXA2P2
TUSC3			PSMB8			RNF149			TGM2
FGG			S100A11			ADI1			S100A10
SOX4			SERPING1			LGALS1			CD163
CXCL2			STAT1			GALM			PLEKHA5
NFKBIZ			TGFBI			ABHD6			LAMC1
TRIO			TIMP1			ETFB			TNFAIP2
RNF144B			TMSB10			FSTL1			VEGFA
MEGF11			TPBG			FN1			ARPC5
FAM132B			TRIM22			HSD17B14			MYOF
TAX1BP3			TRIOBP			EPB41L2			TPM1
CALU			TUBA1A			C11orf1			PXDN
STS			TUBA1B			KHK			LAMC1
MCAM			ACTN1			THBS2			ANXA2
CLDN1			TIMP1			FABP1			TGM2
WFDC2			SERPING1			HAO2			PLSCR1
SOD2			TUBA1A			42255			MMP7
FOSL2			TMSB10			LXN			KPNA2
ANXA2			HN1			IFNGR1			ANXA2P2
S100A13			CKAP4			CBFB			FBLIM1
DCBLD2			TRIOBP			CLU			S100A10
GPX8			CLIC1			COL1A1			TNC
KIAA0802			MARCKS			NIPSNAP1			MS4A6A
CAV2			S100A11			OSMR			ARPC5
ELF3			ARPC1B			COL1A2			GNG11
IGDCC4			C1R			GRHPR			AP2B1
FHL2			TUBA1B			ATP6V1G2			SAMHD1
ITGB1			TPBG			AQP7			GBP2
SOCS3			IFI16			PTMA			TNFAIP2
IL13RA1			CASP1			VCAN			PIK3AP1
IFITM2			STAT1			OSMR			PIGR
SULT1C4			PFKP			RNF144B			PMP22
FSTL1			NMI			WFDC2			KRT19
TGM2			C1S			IFITM2			C1QA
RUNX1			EMP1			FSTL1			CD163
PTGFRN			NSMAF			CLU			VEGFA
SPON2			CD47			LXN			ASPA
ANXA1			DTX3L			CBFB			PANK1
PYGL			PSMB8			COL3A1			PLEKHA5
NTM			IFITM1			THBS2			GK
SERPINA3			TRIM22			COL1A2			STAU1
AP1S3			LUM			EPB41L2			PSME2
CEBPD			TGFBI			FN1			C3AR1
IL1R1			HLA-G			PTMA			DUT
PRICKLE1			MME			COL1A1			CCND3
CLU			ACAT1			SHC1			TYROBP
ACTN1			DIP2C			CDC42SE2			FGD2
PLSCR1			AFTPH			COL6A3			NCOA7
TIMP1			AGPAT9			LGALS1			CCL5
CTHRC1			A1CF			ITPRIPL2			CLIC5
MMP7			ACADSB			IFNGR1			ZYG11B
LXN			ALDH6A1			RNF149			HTATIP2
DPY19L1			ALDOB			SEPT8			UNC119B
LOXL2			ANKRD46			ACAA1			SOCS2
KPNA2			ARPC2			UPB1			FCER1G
SERPING1			B2M			GALM			C1orf77
MICAL2			BHMT			ABHD6			VPS45
TFPI2			BHMT2			ADI1			SPOCK1
LEPR			BTN3A2			PCK2			MS4A4A
MFAP2			C10orf26			KHK			RPS3
SAMD4A			C20orf3			FABP1			MRC1
C1RL			CD53			BPHL			PSMB9
LCN2			CRTC3			C11orf1			LOC100132999
MPZL2			CTSS			HSD17B14			MRAS
TUBA1A			DAB2			CAT			TGOLN2
PRSS23			DDC			MSRA			HSBP1
UPP1			DPYSL2			SLC22A6			EMCN
EIF4A1			DRAM2			DAO			C7orf23
MIDN			FEZ2			PEPD			STARD3NL
TMSB10			FNIP2			CIDEB			FGF1
ANXA2P2			GATM			AQP7			C16orf72
PON2			GLS			MIOX			TALDO1
RCN1			GLYAT			HAO2			UBE2L6
TMEM49			GM2A			CRYL1			PPAP2B
HN1			GPR160			ETFB			C6orf115
SLPI			H2AFY			IDH1			RDH10
RASD1			HCLS1			ATP6V1G2			SARNP
KDELC1			HLA-A			P4HA2			IRF9
LRRN4			HLA-B			XPNPEP2			KRT10
SERPINE2			HLA-C			NIPSNAP1			COMMD6
FAM148A			HLA-DMA			GRHPR			EIF4E2
TGFB2			HLA-DMB			CLRN3			ITM2C
PRKCDBP			HLA-DPA1			AK2			FGL2
TNFRSF12A			HLA-DPB1			WDR82			TMEM140
GABRE			HLA-DRA			ALDH7A1			WARS
LTF			HLA-DRB1			AK4			C1QB
FBLIM1			HLA-E			HADH			FAM32A
LOC100128501			HLA-F			FTL			MGAT4B
IFITM3			HPD			PGRMC1			PICALM
PANX1			IFI27			AKR7A2			ISG15
CBFB			IKBKB			TMCO1			GABBR1
EDN1			KL			MT1G			HARS2
CKAP4			LAPTM5			SFPQ			CD63
LPCAT1			LYZ			SLC37A4			MOSC2
TMEM2			MPP5			ACSF2			RPL35A
SYNC			MYL6			TMSB4X			EDF1
CD151			PBLD			ESYT1			LSM1
MTHFD1L			PCYOX1			GPD1			TXNL1
ENC1			PDIA6			BNIP3			DNAJB9
NAMPT			PIK3IP1			PDZK1IP1			IFI30
TLE1			PSME1			CIRBP			SAP18
TNFSF10			RCC2			RNPS1			SNAPC5
COL3A1			RNASET2			AKR7A3			S100A4
THBS2			RPA1			ZDHHC7			MGLL
CLIC6			RPS19			HMGCL			RARRES3
C3			RSU1			FMO1			DIMT1L
ITPR3			SEL1L3			MT1H			PSMA6
FNDC3B			SGPL1			HRSP12			STAT2
COL1A2			SLC23A1			BST2			RPL13
C20orf199			SMYD2			IMPA2			MAFB
CXCL16			SRGN			STAT3			POP5
CTTNBP2NL			SRI			ECH1			SEC11C
KRT18			TGFBR3			DIO1			C1QC
PPFIBP1			UGT2B28			SLC6A13			UBE2D4
SPARC			VOPP1			C2orf47			FAM49B
PLCB4			HAVCR1			GRPEL1			CLPTM1
ANXA3			ITGB8			KPNB1			ARPC3
SOX9			MYOF			SET			RAC2
SRPX2			COL4A1			MED28			TPD52L1
TRIOBP			VCAN			SLC7A9			SMARCA4
PPIC			PLK2			SLC13A3			MYL6B
PROM1			RNF182			PAH			GBP1
MCL1			ADAMTS1			PHF11			SEC11A
YDD19			SLC34A2			NOTCH2			MX1
MAP4K4			INHBA			ENPEP			COL18A1
UGCG			HRH1			NQO2			CTSC
EPHA2			ITGB3			ADAR			MXRA7
AEBP1			TEAD4			MT1P2			ITGB2
LOC100132735			ITGB6			WASF2			CARS
COL5A2			TPM1			RAB13			ANKIB1
TNFRSF10B			GPC4			SORD			MOAP1
LAMA2			NNMT			NA			DEGS1
SERPINH1			COL4A2			PSAT1			PBX1
CLIC1			PXDN			MBP			RPS8
MARCKS			LAMC1			MESDC2			PDGFRA
S100A11			CYR61			LEPROTL1			FKBP11
TGIF1			NRP1			PIPOX			LOC728855
COL15A1			OSMR			HNRNPM			RAN
ARPC1B			HS3ST1			RBM17			DERL1
CORO1C			TUSC3			RNF145			LSM7
TRIM38			FGG			LOC727820			RPL12
MYC			SOX4			C19orf77			SH3BGRL3
THBS1			CXCL2			DUSP22			BUD31
C8orf84			NFKBIZ			STRADB			ATL2
ACTG1			TRIO			DDR1			ANXA4
CXCL6			RNF144B			GYG1			METTL9
IQCA1			MEGF11			H3F3A			NEBL
BMP2			FAM132B			ALDH1L1			BTN3A1
IMPAD1			TAX1BP3			LRP2			RAB2A
PGM2L1			CALU			DKC1			PSMD2
RARRES1			STS			TBCB			HAVCR1
COL5A1			MCAM			ARHGDIB			ITGB8
C1R			CLDN1			UBE2E1			COL4A1
ECSCR			WFDC2			GBA3			VCAN
CD59			SOD2			SHISA5			PLK2
SLC35F5			FOSL2			MTFR1			RNF182
ARRDC4			ANXA2			NAGK			ADAMTS1
CDCP1			S100A13			GPX3			SLC34A2
LAMA4			DCBLD2			UBE2A			INHBA
RHOB			GPX8			MT1F			HRH1
CMTM6			KIAA0802			LGALS3BP			ITGB3
OGFRL1			CAV2			PPP1R16A			TEAD4
CPD			ELF3			SLC25A36			ITGB6
ZMAT3			IGDCC4			PCK1			GPC4
TUBA1B			FHL2			BASP1			NNMT
MET			ITGB1			PRDX3			COL4A2
TES			SOCS3			LOC389332			CYR61
CNPY3			IL13RA1			NUB1			NRP1
RRAD			IFITM2			SERP1			OSMR
KCNIP4			SULT1C4			KDM2A			HS3ST1
MEX3D			FSTL1			TARDBP			TUSC3
VIM			TGM2			HGSNAT			FGG
EPB41L2			RUNX1			GIMAP4			SOX4
MAP1B			PTGFRN			POLR2C			CXCL2
HIF1A			SPON2			SLC4A4			NFKBIZ
ITGA3			ANXA1			MAP4			TRIO
ARL4C			PYGL			TMEM87A			RNF144B
KRT8			NTM			RFX5			MEGF11
ADAM12			SERPINA3			HAVCR1			FAM132B
FN1			AP1S3			ITGB8			TAX1BP3
S100A10			CEBPD			MYOF			CALU
NUAK1			IL1R1			COL4A1			STS
PPP1R14B			PRICKLE1			PLK2			MCAM
SPP1			CLU			RNF182			CLDN1
CCL2			PLSCR1			ADAMTS1			WFDC2
SYT11			CTHRC1			SLC34A2			SOD2
KDELR3			MMP7			INHBA			FOSL2
SLC26A2			LXN			HRH1			S100A13
FAP			DPY19L1			ITGB3			DCBLD2
PALLD			LOXL2			TEAD4			GPX8
LPGAT1			KPNA2			ITGB6			KIAA0802
APOL1			MICAL2			TPM1			CAV2
UBTD2			TFPI2			GPC4			ELF3
DSE			LEPR			NNMT			IGDCC4
PMEPA1			MFAP2			COL4A2			FHL2
TRAM1			SAMD4A			PXDN			ITGB1
SASH1			C1RL			LAMC1			SOCS3
VCAM1			LCN2			CYR61			IL13RA1
ST5			MPZL2			NRP1			IFITM2
CREB5			PRSS23			HS3ST1			SULT1C4
PNMA2			UPP1			TUSC3			FSTL1
CLDN4			EIF4A1			FGG			RUNX1
ETV6			MIDN			SOX4			PTGFRN
TPBG			ANXA2P2			CXCL2			SPON2
ODF3B			PON2			NFKBIZ			ANXA1
KITLG			RCN1			TRIO			PYGL
KLF6			TMEM49			MEGF11			NTM
PTMA			SLPI			FAM132B			SERPINA3
GLIS3			RASD1			TAX1BP3			AP1S3
PSD3			KDELC1			CALU			CEBPD
GJA1			LRRN4			STS			IL1R1
COL1A1			SERPINE2			MCAM			PRICKLE1
ITGBL1			FAM148A			CLDN1			CLU
CHSY1			TGFB2			SOD2			ACTN1
NID2			PRKCDBP			FOSL2			TIMP1
SULF1			TNFRSF12A			ANXA2			CTHRC1
LIX1			GABRE			S100A13			LXN
TTL			LTF			DCBLD2			DPY19L1
KIAA0746			FBLIM1			GPX8			LOXL2
MMD			LOC100128501			KIAA0802			SERPING1
IFI16			IFITM3			CAV2			MICAL2
PGM2			PANX1			ELF3			TFPI2
SPAG1			CBFB			IGDCC4			LEPR
TLR4			EDN1			FHL2			MFAP2
CEBPB			LPCAT1			ITGB1			SAMD4A
AMOTL1			TMEM2			SOCS3			C1RL
SMARCD3			SYNC			IL13RA1			LCN2
CXCL1			CD151			SULT1C4			MPZL2
CASP1			MTHFD1L			TGM2			TUBA1A
PTRF			ENC1			RUNX1			PRSS23
KCNT2			NAMPT			PTGFRN			UPP1
TMCO3			TLE1			SPON2			EIF4A1
APP			TNFSF10			ANXA1			MIDN
DKK3			COL3A1			PYGL			TMSB10
BAX			THBS2			NTM			PON2
TFPI			CLIC6			SERPINA3			RCN1
TSPO			C3			AP1S3			TMEM49
SHC1			ITPR3			CEBPD			HN1
STAT1			FNDC3B			IL1R1			SLPI
DARC			COL1A2			PRICKLE1			RASD1
PFKP			C20orf199			ACTN1			KDELC1
LAPTM4B			CXCL16			PLSCR1			LRRN4
SERPINE1			CTTNBP2NL			TIMP1			SERPINE2
NMI			KRT18			CTHRC1			FAM148A
C1S			PPFIBP1			MMP7			TGFB2
KBTBD2			SPARC			DPY19L1			PRKCDBP
ETS2			PLCB4			LOXL2			TNFRSF12A
RAB27A			ANXA3			KPNA2			GABRE
EMP1			SOX9			SERPING1			LTF
C1orf216			SRPX2			MICAL2			LOC100128501
ACTR3			PPIC			TFPI2			IFITM3
TAGLN2			PROM1			LEPR			PANX1
TNC			MCL1			MFAP2			CBFB
RAB34			YDD19			SAMD4A			EDN1
STAB1			MAP4K4			C1RL			CKAP4
CDC42SE2			UGCG			LCN2			LPCAT1
GPX1			EPHA2			MPZL2			TMEM2
LOC121838			AEBP1			TUBA1A			SYNC
SYNJ2			LOC100132735			PRSS23			CD151
AGFG1			COL5A2			UPP1			MTHFD1L
AXIN2			TNFRSF10B			EIF4A1			ENC1
NETO2			LAMA2			MIDN			NAMPT
CDH11			SERPINH1			TMSB10			TLE1
NPDC1			TGIF1			ANXA2P2			TNFSF10
MS4A6A			COL15A1			PON2			COL3A1
QPCT			CORO1C			RCN1			THBS2
YWHAH			TRIM38			TMEM49			CLIC6
PLIN3			MYC			HN1			C3
RELL1			THBS1			SLPI			ITPR3
SLC25A37			C8orf84			RASD1			FNDC3B
GLT8D4			ACTG1			KDELC1			COL1A2
BCL3			CXCL6			LRRN4			C20orf199
FBN1			IQCA1			SERPINE2			CXCL16
TUBB6			BMP2			FAM148A			CTTNBP2NL
TM4SF1			IMPAD1			TGFB2			KRT18
GALNT1			PGM2L1			PRKCDBP			PPFIBP1
TPM4			RARRES1			TNFRSF12A			SPARC
ZCCHC24			COL5A1			GABRE			PLCB4
ARPC5			ECSCR			LTF			ANXA3
KDM5B			CD59			FBLIM1			SOX9
SAP30			SLC35F5			LOC100128501			SRPX2
FAM60A			ARRDC4			IFITM3			TRIOBP
PPP3R1			CDCP1			PANX1			PPIC
PARP9			LAMA4			EDN1			PROM1
JUN			RHOB			CKAP4			MCL1
RHOJ			CMTM6			LPCAT1			YDD19
NSMAF			OGFRL1			TMEM2			MAP4K4
SELP			CPD			SYNC			UGCG
TRAM2			ZMAT3			CD151			EPHA2
MPZL1			MET			MTHFD1L			AEBP1
LOC100132891			TES			ENC1			LOC100132735
FLNA			CNPY3			NAMPT			COL5A2
GPR56			RRAD			TLE1			TNFRSF10B
LMCD1			KCNIP4			TNFSF10			LAMA2
C11orf73			MEX3D			CLIC6			SERPINH1
LOC387763			VIM			C3			CLIC1
LIMK2			EPB41L2			ITPR3			MARCKS
ABCC3			MAP1B			FNDC3B			S100A11
KIAA1618			HIF1A			C20orf199			TGIF1
AIDA			ITGA3			CXCL16			COL15A1
MGP			ARL4C			CTTNBP2NL			ARPC1B
MSR1			KRT8			KRT18			CORO1C
TKT			ADAM12			PPFIBP1			TRIM38
LOC100129406			FN1			SPARC			MYC
LAYN			S100A10			PLCB4			THBS1
UHRF1			NUAK1			ANXA3			C8orf84
CD47			PPP1R14B			SOX9			ACTG1
MFAP3			SPP1			SRPX2			CXCL6
ADAM10			CCL2			TRIOBP			IQCA1
ALOX5			SYT11			PPIC			BMP2
SFRP1			KDELR3			PROM1			IMPAD1
GNG11			SLC26A2			MCL1			PGM2L1
EFHC2			FAP			YDD19			RARRES1
CAST			PALLD			MAP4K4			COL5A1
BCL6			LPGAT1			UGCG			C1R
DNAJA4			APOL1			EPHA2			ECSCR
ATP10D			UBTD2			AEBP1			CD59
CYBRD1			DSE			LOC100132735			SLC35F5
RPL10			PMEPA1			COL5A2			ARRDC4
PTMAP7			TRAM1			TNFRSF10B			CDCP1
DACT1			SASH1			LAMA2			LAMA4
IER3			VCAM1			SERPINH1			RHOB
DTX3L			ST5			CLIC1			CMTM6
SPATS2L			CREB5			MARCKS			OGFRL1
COL6A3			PNMA2			S100A11			CPD
CALCRL			CLDN4			TGIF1			ZMAT3
FAM110B			ETV6			COL15A1			TUBA1B
TLR2			ODF3B			ARPC1B			MET
LMO4			KITLG			CORO1C			TES
KSR1			KLF6			TRIM38			CNPY3
TEAD2			PTMA			MYC			RRAD
EFEMP1			GLIS3			THBS1			KCNIP4
CASP3			PSD3			C8orf84			MEX3D
MOXD1			GJA1			ACTG1			VIM
C9orf125			COL1A1			CXCL6			EPB41L2
CDH6			ITGBL1			IQCA1			MAP1B
ENTPD1			CHSY1			BMP2			HIF1A
FLOT2			NID2			IMPAD1			ITGA3
KCTD12			SULF1			PGM2L1			ARL4C
MS4A7			LIX1			RARRES1			KRT8
AXL			TTL			COL5A1			ADAM12
CRIP2			KIAA0746			C1R			FN1
ASCC3			MMD			ECSCR			NUAK1
NPC1			PGM2			CD59			PPP1R14B
DDB2			SPAG1			SLC35F5			SPP1
LGALS1			TLR4			ARRDC4			CCL2
ZNF532			CEBPB			CDCP1			SYT11
ELF4			AMOTL1			LAMA4			KDELR3
CDH3			SMARCD3			RHOB			SLC26A2
CPVL			CXCL1			CMTM6			FAP
SNHG12			PTRF			OGFRL1			PALLD
KIAA0754			KCNT2			CPD			LPGAT1
HSPB8			TMCO3			ZMAT3			APOL1
AP2B1			APP			TUBA1B			UBTD2
C1orf53			DKK3			MET			DSE
RBM9			BAX			TES			PMEPA1
HOPX			TFPI			CNPY3			TRAM1
DCBLD1			TSPO			RRAD			SASH1
HSPG2			SHC1			KCNIP4			VCAM1
KIAA0146			DARC			MEX3D			ST5
TPK1			LAPTM4B			VIM			CREB5
PPAP2C			SERPINE1			MAP1B			PNMA2
TMEM173			KBTBD2			HIF1A			CLDN4
ITPRIPL2			ETS2			ITGA3			ETV6
ITGA9			RAB27A			ARL4C			TPBG
MDK			C1orf216			KRT8			ODF3B
RNF213			ACTR3			ADAM12			KITLG
RAB31			TAGLN2			S100A10			KLF6
GLIPR2			TNC			NUAK1			PTMA
C12orf75			RAB34			PPP1R14B			GLIS3
PEA15			STAB1			SPP1			PSD3
TNFRSF1A			CDC42SE2			CCL2			GJA1
CDKN1A			GPX1			SYT11			COL1A1
GNL3			LOC121838			KDELR3			ITGBL1
TM4SF18			SYNJ2			SLC26A2			CHSY1
C4orf48			AGFG1			FAP			NID2
GOLT1B			AXIN2			PALLD			SULF1
PTPRN2			NETO2			LPGAT1			LIX1
hCG_17324			CDH11			APOL1			TTL
LIF			NPDC1			UBTD2			KIAA0746
PAK2			MS4A6A			DSE			MMD
ACTR2			QPCT			PMEPA1			IFI16
ASAP1			YWHAH			TRAM1			PGM2
SAMHD1			PLIN3			SASH1			SPAG1
C18orf1			RELL1			VCAM1			TLR4
CDK2AP2			SLC25A37			ST5			CEBPB
HSPA6			GLT8D4			CREB5			AMOTL1
GBP2			BCL3			PNMA2			SMARCD3
PSMB8			FBN1			CLDN4			CXCL1
TPST1			TUBB6			ETV6			CASP1
VASH1			TM4SF1			TPBG			PTRF
CAPN6			GALNT1			ODF3B			KCNT2
PDLIM1			TPM4			KITLG			TMCO3
TICAM2			ZCCHC24			KLF6			APP
GEM			ARPC5			GLIS3			DKK3
IFITM1			KDM5B			PSD3			BAX
TNFAIP2			SAP30			GJA1			TFPI
PIK3AP1			FAM60A			ITGBL1			TSPO
VWF			PPP3R1			CHSY1			SHC1
YWHAZ			PARP9			NID2			STAT1
CD24			JUN			SULF1			DARC
ACSL5			RHOJ			LIX1			PFKP
MAFF			SELP			TTL			LAPTM4B
WHSC1			TRAM2			KIAA0746			SERPINE1
LDLRAD3			MPZL1			MMD			NMI
SEMA4B			LOC100132891			IFI16			C1S
PLXNA1			FLNA			PGM2			KBTBD2
UBE2Q2			GPR56			SPAG1			ETS2
CASP6			LMCD1			TLR4			RAB27A
PTP4A1			C11orf73			CEBPB			EMP1
TTC39A			LOC387763			AMOTL1			C1orf216
CD93			LIMK2			SMARCD3			ACTR3
DSC2			ABCC3			CXCL1			TAGLN2
SSBP4			KIAA1618			CASP1			RAB34
PIGR			AIDA			PTRF			STAB1
C19orf22			MGP			KCNT2			CDC42SE2
LAMC2			MSR1			TMCO3			GPX1
SSR1			TKT			APP			LOC121838
LOXL1			LOC100129406			DKK3			SYNJ2
ALPK3			LAYN			BAX			AGFG1
C9orf150			UHRF1			TFPI			AXIN2
TMX1			MFAP3			TSPO			NETO2
MICALL2			ADAM10			STAT1			CDH11
AHNAK			ALOX5			DARC			NPDC1
BICD1			SFRP1			PFKP			QPCT
CARD6			GNG11			LAPTM4B			YWHAH
KRT7			EFHC2			SERPINE1			PLIN3
BTBD7			CAST			NMI			RELL1
ASNS			BCL6			C1S			SLC25A37
PHLDA1			DNAJA4			KBTBD2			GLT8D4
LAMB1			ATP10D			ETS2			BCL3
DUSP6			CYBRD1			RAB27A			FBN1
PTX3			RPL10			EMP1			TUBB6
SKAP2			PTMAP7			C1orf216			TM4SF1
C10orf47			DACT1			ACTR3			GALNT1
CAV1			IER3			TAGLN2			TPM4
HKDC1			SPATS2L			TNC			ZCCHC24
MACF1			COL6A3			RAB34			KDM5B
TRNP1			CALCRL			STAB1			SAP30
TUBB			FAM110B			GPX1			FAM60A
CASP4			TLR2			LOC121838			PPP3R1
CRISPLD2			LMO4			SYNJ2			PARP9
FKBP14			KSR1			AGFG1			JUN
C10orf10			TEAD2			AXIN2			RHOJ
SNAPC1			EFEMP1			NETO2			NSMAF
BGN			CASP3			CDH11			SELP
HTR2B			MOXD1			NPDC1			TRAM2
CRISPLD1			C9orf125			MS4A6A			MPZL1
VSIG4			CDH6			QPCT			LOC100132891
CMTM3			ENTPD1			YWHAH			FLNA
MARCKSL1			FLOT2			PLIN3			GPR56
APOL6			KCTD12			RELL1			LMCD1
ARL6IP5			MS4A7			SLC25A37			C11orf73
SLC6A6			AXL			GLT8D4			LOC387763
NMT2			CRIP2			BCL3			LIMK2
RASAL2			ASCC3			FBN1			ABCC3
DNAJC10			NPC1			TUBB6			KIAA1618
DCDC2			DDB2			TM4SF1			AIDA
TMEM22			LGALS1			GALNT1			MGP
RBM12			ZNF532			TPM4			MSR1
EIF4A2			ELF4			ZCCHC24			TKT
PSMB10			CDH3			ARPC5			LOC100129406
TM6SF1			CPVL			KDM5B			LAYN
FUT8			SNHG12			SAP30			UHRF1
PECAM1			KIAA0754			FAM60A			CD47
CHST9			HSPB8			PPP3R1			MFAP3
NID1			AP2B1			PARP9			ADAM10
SEZ6L2			C1orf53			JUN			ALOX5
APOL4			RBM9			RHOJ			SFRP1
LYPD1			HOPX			NSMAF			EFHC2
TMEM87B			DCBLD1			SELP			CAST
YAP1			HSPG2			TRAM2			BCL6
TGFBR2			KIAA0146			MPZL1			DNAJA4
TAF1A			TPK1			LOC100132891			ATP10D
PTPRE			PPAP2C			FLNA			CYBRD1
NBL1			TMEM173			GPR56			RPL10
TLR1			ITPRIPL2			LMCD1			PTMAP7
DBN1			ITGA9			C11orf73			DACT1
SLC43A3			MDK			LOC387763			IER3
PAPPA			RNF213			LIMK2			DTX3L
CDC7			RAB31			ABCC3			SPATS2L
DDX3X			GLIPR2			KIAA1618			COL6A3
TESC			C12orf75			AIDA			CALCRL
IFNGR1			PEA15			MGP			FAM110B
TRIM22			TNFRSF1A			MSR1			TLR2
PURB			CDKN1A			TKT			LMO4
CCDC113			GNL3			LOC100129406			KSR1
RND3			TM4SF18			LAYN			TEAD2
MYADM			C4orf48			UHRF1			EFEMP1
FSCN1			GOLT1B			CD47			CASP3
FNDC1			PTPRN2			MFAP3			MOXD1
PTGER2			hCG_17324			ADAM10			C9orf125
KLF7			LIF			ALOX5			CDH6
DYRK2			PAK2			SFRP1			ENTPD1
SLC2A10			ACTR2			GNG11			FLOT2
IL15			ASAP1			EFHC2			KCTD12
SLC16A3			SAMHD1			CAST			MS4A7
TYMP			C18orf1			BCL6			AXL
LUM			CDK2AP2			DNAJA4			CRIP2
MFSD6			HSPA6			ATP10D			ASCC3
C15orf52			GBP2			CYBRD1			NPC1
TRIM59			TPST1			RPL10			DDB2
ZFP36L1			VASH1			PTMAP7			LGALS1
FGFR1			CAPN6			DACT1			ZNF532
SLC27A3			PDLIM1			IER3			ELF4
RAPGEF5			TICAM2			DTX3L			CDH3
FUT4			GEM			SPATS2L			CPVL
CHIC2			TNFAIP2			CALCRL			SNHG12
RNF149			PIK3AP1			FAM110B			KIAA0754
TSPAN4			VWF			TLR2			HSPB8
ABCC1			YWHAZ			LMO4			C1orf53
LAMA3			CD24			KSR1			RBM9
C1QTNF3			ACSL5			TEAD2			HOPX
TGFBI			MAFF			EFEMP1			DCBLD1
KLF3			WHSC1			CASP3			HSPG2
EMILIN2			LDLRAD3			MOXD1			KIAA0146
HLA-G			SEMA4B			C9orf125			TPK1
KLHL29			PLXNA1			CDH6			PPAP2C
CKLF			UBE2Q2			ENTPD1			TMEM173
EFHC1			CASP6			FLOT2			ITPRIPL2
AGRN			PTP4A1			KCTD12			ITGA9
PMP22			TTC39A			MS4A7			MDK
AHR			CD93			AXL			RNF213
HOXB8			DSC2			CRIP2			RAB31
UNC93B1			SSBP4			ASCC3			GLIPR2
RTP4			PIGR			NPC1			C12orf75
JAZF1			C19orf22			DDB2			PEA15
CSDA			LAMC2			ZNF532			TNFRSF1A
S100A6			SSR1			ELF4			CDKN1A
C12orf5			LOXL1			CDH3			GNL3
SOAT1			ALPK3			CPVL			TM4SF18
SELE			C9orf150			SNHG12			C4orf48
ELF1			TMX1			KIAA0754			GOLT1B
DAGLB			MICALL2			HSPB8			PTPRN2
C4orf47			AHNAK			AP2B1			hCG_17324
ZMYM4			BICD1			C1orf53			LIF
STEAP4			CARD6			RBM9			PAK2
S100A2			KRT7			HOPX			ACTR2
PDLIM4			BTBD7			DCBLD1			ASAP1
KLC1			ASNS			HSPG2			C18orf1
ZYX			PHLDA1			KIAA0146			CDK2AP2
ERGIC1			LAMB1			TPK1			HSPA6
ROD1			DUSP6			PPAP2C			PSMB8
F2R			PTX3			TMEM173			TPST1
SEPT8			SKAP2			ITGA9			VASH1
C8orf4			C10orf47			MDK			CAPN6
SLCO3A1			CAV1			RNF213			PDLIM1
ATG16L2			HKDC1			RAB31			TICAM2
FCGR2A			MACF1			GLIPR2			GEM
LEPROT			TRNP1			C12orf75			IFITM1
GLIPR1			TUBB			PEA15			VWF
ATL3			CASP4			TNFRSF1A			YWHAZ
KRT19			CRISPLD2			CDKN1A			CD24
CD55			FKBP14			GNL3			ACSL5
KIAA0355			C10orf10			TM4SF18			MAFF
APAF1			SNAPC1			C4orf48			WHSC1
SDC3			BGN			GOLT1B			LDLRAD3
FAM20A			HTR2B			PTPRN2			SEMA4B
TMTC2			CRISPLD1			hCG_17324			PLXNA1
KIAA0101			VSIG4			LIF			UBE2Q2
CSGALNACT1			CMTM3			PAK2			CASP6
NFE2L3			MARCKSL1			ACTR2			PTP4A1
CTSD			APOL6			ASAP1			TTC39A
C1QA			ARL6IP5			SAMHD1			CD93
LIMA1			SLC6A6			C18orf1			DSC2
GALNTL1			NMT2			CDK2AP2			SSBP4
CD163			RASAL2			HSPA6			C19orf22
C21orf63			DNAJC10			GBP2			LAMC2
CAPZB			DCDC2			PSMB8			SSR1
CFH			TMEM22			TPST1			LOXL1
KLF10			RBM12			VASH1			ALPK3
PTPN12			EIF4A2			CAPN6			C9orf150
PROCR			PSMB10			PDLIM1			TMX1
LOC729839			TM6SF1			TICAM2			MICALL2
UNC5CL			FUT8			GEM			AHNAK
NDRG1			PECAM1			IFITM1			BICD1
RALYL			CHST9			TNFAIP2			CARD6
RHCG			NID1			PIK3AP1			KRT7
TMED4			SEZ6L2			VWF			BTBD7
ALAD			APOL4			YWHAZ			ASNS
VDR			LYPD1			CD24			PHLDA1
KCNK10			TMEM87B			ACSL5			LAMB1
CYP4F12			YAP1			MAFF			DUSP6
GPR98			TGFBR2			WHSC1			PTX3
SLC12A3			TAF1A			LDLRAD3			SKAP2
SLC12A6			PTPRE			SEMA4B			C10orf47
ACAA1			NBL1			PLXNA1			CAV1
EAF2			TLR1			UBE2Q2			HKDC1
UPB1			DBN1			CASP6			MACF1
PLG			SLC43A3			PTP4A1			TRNP1
RHBG			PAPPA			TTC39A			TUBB
TMEM132E			CDC7			CD93			CASP4
SFXN2			DDX3X			DSC2			CRISPLD2
PPP1R16B			TESC			SSBP4			FKBP14
FCRLB			IFNGR1			PIGR			C10orf10
PRLR			PURB			C19orf22			SNAPC1
GGT6			CCDC113			LAMC2			BGN
GALM			RND3			SSR1			HTR2B
MAPT			MYADM			LOXL1			CRISPLD1
C11orf71			FSCN1			ALPK3			VSIG4
BAIAP2L2			FNDC1			C9orf150			CMTM3
CWH43			PTGER2			TMX1			MARCKSL1
C12orf59			KLF7			MICALL2			APOL6
A2LD1			DYRK2			AHNAK			ARL6IP5
CAMK2G			SLC2A10			BICD1			SLC6A6
ZGPAT			IL15			CARD6			NMT2
CUL5			SLC16A3			KRT7			RASAL2
AFM			TYMP			BTBD7			DNAJC10
CA12			MFSD6			ASNS			DCDC2
ABHD6			C15orf52			PHLDA1			TMEM22
SETD3			TRIM59			LAMB1			RBM12
AGXT2L1			ZFP36L1			DUSP6			EIF4A2
ZYG11A			FGFR1			PTX3			PSMB10
SERPINA5			SLC27A3			SKAP2			TM6SF1
MYCN			RAPGEF5			C10orf47			FUT8
SLC23A3			FUT4			CAV1			PECAM1
LOC729013			CHIC2			HKDC1			CHST9
EYA2			RNF149			MACF1			NID1
LOC390205			TSPAN4			TRNP1			SEZ6L2
LOC149703			ABCC1			TUBB			APOL4
DHRS3			LAMA3			CASP4			LYPD1
SLC6A19			C1QTNF3			CRISPLD2			TMEM87B
DAK			KLF3			FKBP14			YAP1
CHPT1			EMILIN2			C10orf10			TGFBR2
SLC25A42			KLHL29			SNAPC1			TAF1A
SLC22A23			CKLF			BGN			PTPRE
GSTA3			EFHC1			HTR2B			NBL1
HSD11B2			AGRN			CRISPLD1			TLR1
CNDP1			PMP22			VSIG4			DBN1
ADI1			AHR			CMTM3			SLC43A3
CYP11B2			HOXB8			MARCKSL1			PAPPA
IVD			UNC93B1			APOL6			CDC7
C14orf167			RTP4			ARL6IP5			DDX3X
ACOT6			JAZF1			SLC6A6			TESC
SLC2A4RG			CSDA			NMT2			IFNGR1
TRPM6			S100A6			RASAL2			TRIM22
HRG			C12orf5			DNAJC10			PURB
ACSBG2			SOAT1			DCDC2			CCDC113
SUSD3			SELE			TMEM22			RND3
ANXA9			ELF1			RBM12			MYADM
TBC1D13			DAGLB			EIF4A2			FSCN1
LOC153328			C4orf47			PSMB10			FNDC1
INSR			ZMYM4			TM6SF1			PTGER2
AMT			STEAP4			FUT8			KLF7
HINT2			S100A2			PECAM1			DYRK2
HAAO			PDLIM4			CHST9			SLC2A10
CFB			KLC1			NID1			IL15
RDH12			ZYX			SEZ6L2			SLC16A3
FLJ25076			ERGIC1			APOL4			TYMP
TRIM10			ROD1			LYPD1			LUM
VEGFA			F2R			TMEM87B			MFSD6
C22orf45			SEPT8			YAP1			C15orf52
CLCNKB			C8orf4			TGFBR2			TRIM59
SERPINA6			SLCO3A1			TAF1A			ZFP36L1
LOC388588			ATG16L2			PTPRE			FGFR1
C9orf103			FCGR2A			NBL1			SLC27A3
METTL7A			LEPROT			TLR1			RAPGEF5
STRA6			GLIPR1			DBN1			FUT4
TPRG1L			ATL3			SLC43A3			CHIC2
GYPA			KRT19			PAPPA			RNF149
ALDH9A1			CD55			CDC7			TSPAN4
ALDH2			KIAA0355			DDX3X			ABCC1
ASB9			APAF1			TESC			LAMA3
SLC16A10			SDC3			TRIM22			C1QTNF3
SLC5A11			FAM20A			PURB			TGFBI
FAM83D			TMTC2			CCDC113			KLF3
TG			KIAA0101			RND3			EMILIN2
MAEL			CSGALNACT1			MYADM			HLA-G
TPCN1			NFE2L3			FSCN1			KLHL29
LIME1			CTSD			FNDC1			CKLF
HAGH			C1QA			PTGER2			EFHC1
NAGS			LIMA1			KLF7			AGRN
KCNH6			GALNTL1			DYRK2			AHR
PECI			CD163			SLC2A10			HOXB8
STC2			C21orf63			IL15			UNC93B1
DPF3			CAPZB			SLC16A3			RTP4
PCK2			CFH			TYMP			JAZF1
GPR89A			KLF10			LUM			CSDA
RTTN			PTPN12			MFSD6			S100A6
CA10			PROCR			C15orf52			C12orf5
TTC36			LOC729839			TRIM59			SOAT1
GLTPD2			UNC5CL			ZFP36L1			SELE
KHK			NDRG1			FGFR1			ELF1
ATP1B2			RALYL			SLC27A3			DAGLB
PRKD2			RHCG			RAPGEF5			C4orf47
ASPA			TMED4			FUT4			ZMYM4
ALDH5A1			ALAD			CHIC2			STEAP4
LOC642891			VDR			TSPAN4			S100A2
FABP1			KCNK10			ABCC1			PDLIM4
CA2			CYP4F12			LAMA3			KLC1
RAB11FIP3			GPR98			C1QTNF3			ZYX
INPP5J			SLC12A3			TGFBI			ERGIC1
GLI3			SLC12A6			KLF3			ROD1
NEDD4L			ACAA1			EMILIN2			F2R
BPHL			EAF2			HLA-G			SEPT8
SLC2A9			UPB1			KLHL29			C8orf4
PNPLA3			PLG			CKLF			SLCO3A1
PNMA6A			RHBG			EFHC1			ATG16L2
LOC285733			TMEM132E			AGRN			FCGR2A
PXMP2			SFXN2			PMP22			LEPROT
TCL6			PPP1R16B			AHR			GLIPR1
ST7			FCRLB			HOXB8			ATL3
PDXP			PRLR			UNC93B1			CD55
CMBL			GGT6			RTP4			KIAA0355
ANKS1B			GALM			JAZF1			APAF1
NR1I3			MAPT			CSDA			SDC3
KNG1			C11orf71			S100A6			FAM20A
ANKS4B			BAIAP2L2			C12orf5			TMTC2
CYB5A			CWH43			SOAT1			KIAA0101
CNNM2			C12orf59			SELE			CSGALNACT1
hCG_1817306			A2LD1			ELF1			NFE2L3
PHPT1			CAMK2G			DAGLB			CTSD
CES3			ZGPAT			C4orf47			LIMA1
GSTA1			CUL5			ZMYM4			GALNTL1
C18orf56			AFM			STEAP4			C21orf63
APOM			CA12			S100A2			CAPZB
ATP12A			ABHD6			PDLIM4			CFH
COLEC11			SETD3			KLC1			KLF10
CD83			AGXT2L1			ZYX			PTPN12
OSTbeta			ZYG11A			ERGIC1			PROCR
C11orf1			SERPINA5			ROD1			LOC729839
LOC388692			MYCN			F2R			UNC5CL
HSD17B14			SLC23A3			C8orf4			NDRG1
SLC2A12			LOC729013			SLCO3A1			RALYL
PANK1			EYA2			ATG16L2			RHCG
SLC25A34			LOC390205			FCGR2A			TMED4
KLK1			LOC149703			LEPROT			ALAD
EGOT			DHRS3			GLIPR1			VDR
ATP6V0D2			SLC6A19			ATL3			KCNK10
KCNE3			DAK			KRT19			CYP4F12
MLXIPL			CHPT1			CD55			GPR98
MORN4			SLC25A42			KIAA0355			SLC12A3
SLC28A1			SLC22A23			APAF1			SLC12A6
SORCS1			GSTA3			SDC3			ACAA1
ALDH3A2			HSD11B2			FAM20A			EAF2
DHDH			CNDP1			TMTC2			UPB1
SFXN1			ADI1			KIAA0101			PLG
PGPEP1			CYP11B2			CSGALNACT1			RHBG
ARSF			IVD			NFE2L3			TMEM132E
PLEKHA5			C14orf167			CTSD			SFXN2
PCBP2			ACOT6			C1QA			PPP1R16B
TMEM174			SLC2A4RG			LIMA1			FCRLB
MME			TRPM6			GALNTL1			PRLR
CTXN3			HRG			CD163			GGT6
WNK4			ACSBG2			C21orf63			GALM
APOH			SUSD3			CAPZB			MAPT
SLC22A13			ANXA9			CFH			C11orf71
AGXT			TBC1D13			KLF10			BAIAP2L2
CAT			LOC153328			PTPN12			CWH43
ATP6V1G3			INSR			PROCR			C12orf59
FAM151A			AMT			LOC729839			A2LD1
TREH			HINT2			UNC5CL			CAMK2G
FAM85A			HAAO			NDRG1			ZGPAT
ASB15			CFB			RALYL			CUL5
BTD			RDH12			RHCG			AFM
SOX15			FLJ25076			TMED4			CA12
GLOD5			TRIM10			ALAD			ABHD6
PLCH2			VEGFA			VDR			SETD3
SUCLG1			C22orf45			KCNK10			AGXT2L1
CYP3A4			CLCNKB			CYP4F12			ZYG11A
CRABP1			SERPINA6			GPR98			SERPINA5
SERPINA4			LOC388588			SLC12A3			MYCN
PM20D1			C9orf103			SLC12A6			SLC23A3
LRRC43			METTL7A			EAF2			LOC729013
OSTalpha			STRA6			PLG			EYA2
C10orf114			TPRG1L			RHBG			LOC390205
MSRA			GYPA			TMEM132E			LOC149703
PDK2			ALDH9A1			SFXN2			DHRS3
SHMT1			ALDH2			PPP1R16B			SLC6A19
GAL3ST1			ASB9			FCRLB			DAK
SLC22A6			SLC16A10			PRLR			CHPT1
DAO			SLC5A11			GGT6			SLC25A42
C14orf45			FAM83D			MAPT			SLC22A23
KYNU			TG			C11orf71			GSTA3
PLEKHA6			MAEL			BAIAP2L2			HSD11B2
MTHFS			TPCN1			CWH43			CNDP1
PRODH2			LIME1			C12orf59			ADI1
ACAD11			HAGH			A2LD1			CYP11B2
ATP6V1B1			NAGS			CAMK2G			IVD
AGPAT3			KCNH6			ZGPAT			C14orf167
PEPD			PECI			CUL5			ACOT6
DNMT3L			STC2			AFM			SLC2A4RG
CIDEB			DPF3			CA12			TRPM6
PPP1R3E			PCK2			SETD3			HRG
ASPDH			GPR89A			AGXT2L1			ACSBG2
KLF9			RTTN			ZYG11A			SUSD3
LDHD			CA10			SERPINA5			ANXA9
AQP7			TTC36			MYCN			TBC1D13
ADRB1			GLTPD2			SLC23A3			LOC153328
CTSL2			KHK			LOC729013			INSR
ACOT13			ATP1B2			EYA2			AMT
MAST4			PRKD2			LOC390205			HINT2
SHROOM1			ASPA			LOC149703			HAAO
SLC31A1			ALDH5A1			DHRS3			CFB
USP2			LOC642891			SLC6A19			RDH12
PLD1			FABP1			DAK			FLJ25076
C7orf10			CA2			CHPT1			TRIM10
SLC13A2			RAB11FIP3			SLC25A42			C22orf45
ATXN7L1			INPP5J			SLC22A23			CLCNKB
MUPCDH			GLI3			GSTA3			SERPINA6
MIOX			NEDD4L			HSD11B2			LOC388588
PDZD3			BPHL			CNDP1			C9orf103
THY1			SLC2A9			CYP11B2			METTL7A
HAO2			PNPLA3			IVD			STRA6
SELENBP1			PNMA6A			C14orf167			TPRG1L
CRYL1			LOC285733			ACOT6			GYPA
NXPH2			PXMP2			SLC2A4RG			ALDH9A1
NHSL1			TCL6			TRPM6			ALDH2
F11			ST7			HRG			ASB9
SUSD2			PDXP			ACSBG2			SLC16A10
PRKCZ			CMBL			SUSD3			SLC5A11
SAP30L			ANKS1B			ANXA9			FAM83D
TM4SF5			NR1I3			TBC1D13			TG
FUT3			KNG1			LOC153328			MAEL
DLGAP2			ANKS4B			INSR			TPCN1
GLYCTK			CYB5A			AMT			LIME1
RGS7			CNNM2			HINT2			HAGH
ACOX2			hCG_1817306			HAAO			NAGS
WDR72			PHPT1			CFB			KCNH6
GK			CES3			RDH12			PECI
ETFB			GSTA1			FLJ25076			STC2
PKLR			C18orf56			TRIM10			DPF3
REN			APOM			VEGFA			PCK2
AHCY			ATP12A			C22orf45			GPR89A
SARDH			COLEC11			CLCNKB			RTTN
ABHD14A			CD83			SERPINA6			CA10
C11orf92			OSTbeta			LOC388588			TTC36
ESPN			C11orf1			C9orf103			GLTPD2
BMP1			LOC388692			METTL7A			KHK
ACAT1			HSD17B14			STRA6			ATP1B2
IDH1			SLC2A12			TPRG1L			PRKD2
C8orf55			PANK1			GYPA			ALDH5A1
SLC4A9			SLC25A34			ALDH9A1			LOC642891
FBP1			KLK1			ALDH2			FABP1
KLF15			EGOT			ASB9			CA2
LOC100131781			ATP6V0D2			SLC16A10			RAB11FIP3
SLC34A3			KCNE3			SLC5A11			INPP5J
ST3GAL1			MLXIPL			FAM83D			GLI3
CYP46A1			MORN4			TG			NEDD4L
ATP6V1G2			SLC28A1			MAEL			BPHL
ACY3			SORCS1			TPCN1			SLC2A9
GREB1			ALDH3A2			LIME1			PNPLA3
P4HA2			DHDH			HAGH			PNMA6A
STAU1			SFXN1			NAGS			LOC285733
XPNPEP2			PGPEP1			KCNH6			PXMP2
ECHDC3			ARSF			PECI			TCL6
PTGR1			PLEKHA5			STC2			ST7
GPT2			PCBP2			DPF3			PDXP
HNF4A			TMEM174			GPR89A			CMBL
C2orf88			CTXN3			RTTN			ANKS1B
ACOT4			WNK4			CA10			NR1I3
EPM2A			APOH			TTC36			KNG1
PCDH24			SLC22A13			GLTPD2			ANKS4B
DIP2C			AGXT			ATP1B2			CYB5A
TYRO3			CAT			PRKD2			CNNM2
AFTPH			ATP6V1G3			ASPA			hCG_1817306
TCEA3			FAM151A			ALDH5A1			PHPT1
AGPAT9			TREH			LOC642891			CES3
SAT2			FAM85A			CA2			GSTA1
NIPSNAP1			ASB15			RAB11FIP3			C18orf56
NECAB2			BTD			INPP5J			APOM
GRHPR			SOX15			GLI3			ATP12A
LIN52			GLOD5			NEDD4L			COLEC11
			PLCH2			SLC2A9			CD83
			SUCLG1			PNPLA3			OSTbeta
			CYP3A4			PNMA6A			C11orf1
			CRABP1			LOC285733			LOC388692
			SERPINA4			PXMP2			HSD17B14
			PM20D1			TCL6			SLC2A12
			LRRC43			ST7			SLC25A34
			OSTalpha			PDXP			KLK1
			C10orf114			CMBL			EGOT
			MSRA			ANKS1B			ATP6V0D2
			PDK2			NR1I3			KCNE3
			SHMT1			KNG1			MLXIPL
			GAL3ST1			ANKS4B			MORN4
			SLC22A6			CYB5A			SLC28A1
			DAO			CNNM2			SORCS1
			C14orf45			hCG_1817306			ALDH3A2
			KYNU			PHPT1			DHDH
			PLEKHA6			CES3			SFXN1
			MTHFS			GSTA1			PGPEP1
			PRODH2			C18orf56			ARSF
			ACAD11			APOM			PCBP2
			ATP6V1B1			ATP12A			TMEM174
			AGPAT3			COLEC11			MME
			PEPD			CD83			CTXN3
			DNMT3L			OSTbeta			WNK4
			CIDEB			LOC388692			APOH
			PPP1R3E			SLC2A12			SLC22A13
			ASPDH			PANK1			AGXT
			KLF9			SLC25A34			CAT
			LDHD			KLK1			ATP6V1G3
			AQP7			EGOT			FAM151A
			ADRB1			ATP6V0D2			TREH
			CTSL2			KCNE3			FAM85A
			ACOT13			MLXIPL			ASB15
			MAST4			MORN4			BTD
			SHROOM1			SLC28A1			SOX15
			SLC31A1			SORCS1			GLOD5
			USP2			ALDH3A2			PLCH2
			PLD1			DHDH			SUCLG1
			C7orf10			SFXN1			CYP3A4
			SLC13A2			PGPEP1			CRABP1
			ATXN7L1			ARSF			SERPINA4
			MUPCDH			PLEKHA5			PM20D1
			MIOX			PCBP2			LRRC43
			PDZD3			TMEM174			OSTalpha
			THY1			MME			C10orf114
			HAO2			CTXN3			MSRA
			SELENBP1			WNK4			PDK2
			CRYL1			APOH			SHMT1
			NXPH2			SLC22A13			GAL3ST1
			NHSL1			AGXT			SLC22A6
			F11			ATP6V1G3			DAO
			SUSD2			FAM151A			C14orf45
			PRKCZ			TREH			KYNU
			SAP30L			FAM85A			PLEKHA6
			TM4SF5			ASB15			MTHFS
			FUT3			BTD			PRODH2
			DLGAP2			SOX15			ACAD11
			GLYCTK			GLOD5			ATP6V1B1
			RGS7			PLCH2			AGPAT3
			ACOX2			SUCLG1			PEPD
			WDR72			CYP3A4			DNMT3L
			GK			CRABP1			CIDEB
			ETFB			SERPINA4			PPP1R3E
			PKLR			PM20D1			ASPDH
			REN			LRRC43			KLF9
			AHCY			OSTalpha			LDHD
			SARDH			C10orf114			AQP7
			ABHD14A			PDK2			ADRB1
			C11orf92			SHMT1			CTSL2
			ESPN			GAL3ST1			ACOT13
			BMP1			C14orf45			MAST4
			IDH1			KYNU			SHROOM1
			C8orf55			PLEKHA6			SLC31A1
			SLC4A9			MTHFS			USP2
			FBP1			PRODH2			PLD1
			KLF15			ACAD11			C7orf10
			LOC100131781			ATP6V1B1			SLC13A2
			SLC34A3			AGPAT3			ATXN7L1
			ST3GAL1			DNMT3L			MUPCDH
			CYP46A1			PPP1R3E			MIOX
			ATP6V1G2			ASPDH			PDZD3
			ACY3			KLF9			THY1
			GREB1			LDHD			HAO2
			P4HA2			ADRB1			SELENBP1
			STAU1			CTSL2			CRYL1
			XPNPEP2			ACOT13			NXPH2
			ECHDC3			MAST4			NHSL1
			PTGR1			SHROOM1			F11
			GPT2			SLC31A1			SUSD2
			HNF4A			USP2			PRKCZ
			C2orf88			PLD1			SAP30L
			ACOT4			C7orf10			TM4SF5
			EPM2A			SLC13A2			FUT3
			PCDH24			ATXN7L1			DLGAP2
			TYRO3			MUPCDH			GLYCTK
			TCEA3			PDZD3			RGS7
			SAT2			THY1			ACOX2
			NIPSNAP1			SELENBP1			WDR72
			NECAB2			NXPH2			ETFB
			GRHPR			NHSL1			PKLR
			LIN52			F11			REN
						SUSD2			AHCY
						PRKCZ			SARDH
						SAP30L			ABHD14A
						TM4SF5			C11orf92
						FUT3			ESPN
						DLGAP2			BMP1
						GLYCTK			ACAT1
						RGS7			IDH1
						ACOX2			C8orf55
						WDR72			SLC4A9
						GK			FBP1
						PKLR			KLF15
						REN			LOC100131781
						AHCY			SLC34A3
						SARDH			ST3GAL1
						ABHD14A			CYP46A1
						C11orf92			ATP6V1G2
						ESPN			ACY3
						BMP1			GREB1
						ACAT1			P4HA2
						C8orf55			XPNPEP2
						SLC4A9			ECHDC3
						FBP1			PTGR1
						KLF15			GPT2
						LOC100131781			HNF4A
						SLC34A3			C2orf88
						ST3GAL1			ACOT4
						CYP46A1			EPM2A
						ACY3			PCDH24
						GREB1			DIP2C
						STAU1			TYRO3
						ECHDC3			AFTPH
						PTGR1			TCEA3
						GPT2			AGPAT9
						HNF4A			SAT2
						C2orf88			NIPSNAP1
						ACOT4			NECAB2
						EPM2A			GRHPR
						PCDH24			LIN52
						DIP2C
						TYRO3
						AFTPH
						TCEA3
						AGPAT9
						SAT2
						NECAB2
						LIN52
